# Supplementary material for: A novel kinase regulates dietary restriction-mediated longevity in Caenorhabditis elegans
Source: Aging Cell. 2014 Mar 21;13(4):641–55. doi: 10.1111/acel.12218 (PMC4326946; doi:10.1111/acel.12218)
Supplement: Supplementary file 15 — Table S1 Complete lifespan data. [file acel0013-0641-sd15.xls]

## Sheet: Edited table_2
Table S1: Complete life span data. Replicate 1 is reported in the main text. Another independent repeat is given in Replicate 2.
Replicate 1-reported in the main text							Relicate-2
Genetic background	RNAi	Mean ± SEM (days)	N	% change w.r.t control	p value		Genetic Background	RNAi	Mean ± SEM (days)	N	% change w.r.t control	p value
wild-type	control	16.36 ± 0.34	78				wild-type	control	18.28 ± 0.29	101
	mekk-3	26.27 ± 0.52	74	(+)60.57	< 0.0001			mekk-3	30.54 ± 0.27	97	(+)67.06	< 0.0001
wild-type	control	17.37 ± 0.26	111				wild-type	control	17.65 ± 0.33	100
	mekk-3cDNA construct	30.77 ± 0.44	106	(+)77.14	< 0.0001			mekk-3 cDNA Construct	33.82 ± 0.48	125	(+)91.61	< 0.0001
wild-type	control	18.74 ± 0.43	97				wild-type	control	16.87 ± 0.22	143
	mekk-3	26.57 ± 0.52	136	(+)41.78	< 0.0001			mekk-3	26.82 ± 0.47	146	(+)58.98	< 0.0001
daf-2(e1370)	control	46.39 ± 0.85	165				daf-2(e1370)	control	47.30 ± 0.64	176
	mekk-3	60.42 ± 1.08	158	(+)30.24	< 0.0001			mekk-3	58.27 ± 0.84	89	(+)23.19	< 0.0001
wild-type	control	16.36 ± 0.34	78				wild-type	control	17.04 ± 0.36	106
	mekk-3	26.27 ± 0.52	74	(+)60.57	< 0.0001			mekk-3	28.94 ± 0.84	79	(+)69.83	< 0.0001
daf-16(mgdf50)	control	13.86 ± 0.26	79					pdk-1	26.00 ± 1.00	55	(+)52.58	< 0.0001
	mekk-3	24.06 ± 0.59	70	(+)73.59	< 0.0001		daf-16(mgdf50)	control	13.26 ± 0.13	99
	pdk-1	13.07 ± 0.16	82	(-)5.69	≤ 0.001			mekk-3	21.84 ± 0.47	91	(+)64.70	< 0.0001
wild-type	control	16.87 ± 0.22	143				wild-type	control	18.99 ± 0.44	71
	mekk-3	26.82 ± 0.47	146	(+)58.98	< 0.0001			mekk-3	31.40 ± 0.55	83	(+)65.35	< 0.0001
daf-3(e1390)	control	15.93 ± 0.33	90				daf-3(e1390)	control	17.42 ± 0.49	50
	mekk-3	25.65 ± 0.48	158	(+)61.01	< 0.0001			mekk-3	26.20 ± 0.75	61	(+)50.40	< 0.0001
wild-type	control	18.99 ± 0.44	71				wild-type	control	18.99 ± 0.44	71
	mekk-3	31.40 ± 0.55	83	(+)65.35	< 0.0001			mekk-3	31.40 ± 0.55	83	(+)65.35	< 0.0001
daf-5(e1386)	control	14.71 ± 0.36	78				daf-5(e1386)	control	16.75 ± 0.51	88
	mekk-3	27.00 ± 0.74	76	(+)83.54	< 0.0001			mekk-3	27.24 ± 0.89	68	(+)62.62	< 0.0001
wild-type	control	18.99 ± 0.44	71				wild-type	control	18.99 ± 0.44	71
	mekk-3	31.40 ± 0.55	83	(+)65.35	< 0.0001			mekk-3	31.40 ± 0.55	83	(+)65.35	< 0.0001
daf-2(e1370);daf-3(mgdf90)	control	49.86 ± 1.42	78				daf-2(e1370);daf-3(mgdf90)	control	50.88 ± 0.74	128
	mekk-3	73.85 ± 1.18	106	(+)48.11	< 0.0001			mekk-3	74.16 ± 1.16	97	(+)45.75	< 0.0001
wild-type	control	16.24 ± 0.26	101				wild-type	control	19.02 ± 0.27	93
	mekk-3	30.84 ± 0.23	101	(+)89.90	< 0.0001			mekk-3	27.48 ± 0.33	86	(+)44.47	< 0.0001
eat-2(ad1116)	control	28.94 ± 0.65	90				eat-2(ad1116)	control	26.80 ± 0.37	93
	mekk-3	27.35 ± 0.61	48	(-)5.49	0.0453			mekk-3	29.99 ± 0.54	81	(+)11.90	< 0.0001
wild-type	control	19.02 ± 0.27	93				wild-type	control	16.24 ± 0.26	101
	mekk-3	27.48 ± 0.33	86	(+)44.47	< 0.0001			mekk-3	30.84 ± 0.23	101	(+)89.90	< 0.0001
eat-2(ad1113)	control	24.16 ± 0.48	88				eat-2(ad1113)	control	22.98 ± 0.33	102
	mekk-3	21.66 ± 0.67	62	(-)10.34	0.0089			mekk-3	26.91 ± 0.57	100	(+)17.10	< 0.0001
wild-type	control	16.65 ± 0.37	100				wild-type	control	16.24 ± 0.26	101
	mekk-3	27.94 ± 0.46	97	(+)67.81	< 0.0001			mekk-3	30.84 ± 0.23	101	(+)89.90	< 0.0001
eat-2(ad465)	control	28.76 ± 0.40	94				eat-2(ad465)	control	25.44 ± 0.57	45
	mekk-3	25.64 ± 0.43	100	(-)10.84	< 0.0001			mekk-3	28.02 ± 0.65	49	(+)10.14	0.0002
wild-type	control	19.02 ± 0.27	93				wild-type	control	16.24 ± 0.26	101
	mekk-3	27.48 ± 0.33	86	(+)44.47	< 0.0001			mekk-3	30.84 ± 0.23	101	(+)89.90	< 0.0001
mev-1(kn1)	control	14.36 ± 0.40	66				mev-1(kn1)	control	17.76 ± 0.62	55
	mekk-3	15.06 ± 0.55	52	(+)4.87	0.2868			mekk-3	20.41 ± 0.63	59	(+)14.92	0.0011
wild-type	control	19.02 ± 0.27	93				wild-type	control	16.56 ± 0.29	97
	mekk-3	27.48 ± 0.33	86	(+)44.47	< 0.0001			mekk-3	30.38 ± 0.29	97	(+)83.45	< 0.0001
gas-1(fc21)	control	19.27 ± 0.28	89				gas-1(fc21)	control	14.94 ± 0.39	98
	mekk-3	29.74 ± 0.42	66	(+)54.33	< 0.0001			mekk-3	33.30 ± 0.33	163	(+)122.89	< 0.0001
wild-type	control	16.56 ± 0.29	97				wild-type	control	16.41 ± 0.34	73
	mekk-3	30.38 ± 0.29	97	(+)83.45	< 0.0001			mekk-3	23.97 ± 0.43	152	(+)46.06	< 0.0001
clk-1(qm30)	control	33.04 ± 0.85	67				clk-1(qm30)	control	24.98 ± 0.47	96
	mekk-3	34.24 ± 0.83	76	(+)3.63	0.4198			mekk-3	24.56 ± 0.60	71	(-)1.68	0.3065
wild-type	control	16.56 ± 0.29	97				wild-type	control	18.21 ± 0.33	85
	mekk-3	30.38 ± 0.29	97	(+)83.45	< 0.0001			mekk-3	27.90 ± 0.64	50	(+)53.21	< 0.0001
skn-1(zu169)	control	17.86 ± 0.49	76				skn-1(zu169)	control	18.25 ± 0.45	72
	mekk-3	26.39 ± 0.79	67	(+)47.76	< 0.0001			mekk-3	26.03 ± 0.86	52	(+)42.63	< 0.0001
wild-type	control	17.48 ± 0.28	95				wild-type	control	17.49 ± 0.30	88
	mekk-3	27.98 ± 0.83	50	(+)60.06	< 0.0001			mekk-3	30.29 ± 0.50	73	(+)73.18	< 0.0001
nhr-49(ok2165)	control	16.22 ± 0.40	78				nhr-49(ok2165)	control	20.35 ± 0.58	77
	mekk-3	15.49 ± 0.58	45	(-)4.5	0.5572			mekk-3	25.12 ± 0.53	74	(+)23.43	< 0.0001
wild-type	control	17.48 ± 0.28	95				wild-type	control	17.49 ± 0.30	88
	mekk-3	27.98 ± 0.83	50	(+)60.06	< 0.0001			mekk-3	30.29 ± 0.50	73	(+)73.18	< 0.0001
nhr-8(ok186)	control	17.53 ± 0.34	85				nhr-8(ok186)	control	19.20 ± 0.23	81
	mekk-3	12.71 ± 0.30	42	(-)27.49	≤ 0.001			mekk-3	17.30 ± 0.34	77	(-)9.89	< 0.0001
wild-type	control	17.48 ± 0.28	95				wild-type	control	17.49 ± 0.30	88
	mekk-3	27.98 ± 0.83	50		< 0.0001			mekk-3	30.29 ± 0.50	73	(+)73.18	< 0.0001
aha-1(ok1396)	control	16.69 ± 0.33	141				aha-1(ok1396)	control	15.93 ± 0.46	81
	mekk-3	12.89 ± 0.34	148	(-)22.76	< 0.0001			mekk-3	13.28 ± 0.51	82	(-)16.63	0.0006
wild-type	control	17.48 ± 0.28	95				wild-type	control	17.49 ± 0.30	88
	mekk-3	27.98 ± 0.83	50	(+)60.06	< 0.0001			mekk-3	30.29 ± 0.50	73	(+)73.18	< 0.0001
ahr-1(ju145)	control	16.16 ± 0.45	49				ahr-1(ju145)	control	18.14 ± 0.39	113
	mekk-3	14.92 ± 0.38	51	(-)7.67	0.0561			mekk-3	19.24 ± 0.71	54	(+)6.06	0.0395
wild-type	control	17.48 ± 0.28	95				wild-type	control	17.49 ± 0.30	88
	mekk-3	27.98 ± 0.83	50	(+)60.06	< 0.0001			mekk-3	30.29 ± 0.50	73	(+)73.18	< 0.0001
ahr-1(ia3)	control	18.43 ± 0.27	134				ahr-1(ia3)	control	17.10 ± 0.38	124
	mekk-3	20.96 ± 0.41	95	(+)13.72	< 0.0001			mekk-3	15.33 ± 0.40	87	(-)10.35	0.0025
wild-type	control	17.48 ± 0.28	95				wild-type	control	17.49 ± 0.30	88
	mekk-3	27.98 ± 0.83	50	(+)60.06	< 0.0001			mekk-3	30.29 ± 0.50	73	(+)73.18	< 0.0001
pgp-3(ok3091)	control	17.16 ± 0.47	69				pgp-3(ok3091)	control	19.77 ± 0.34	73
	mekk-3	18.63 ± 0.51	72	(+)8.56	0.0915			mekk-3	20.21 ± 0.34	82	(+)2.22	0.3836
wild-type	control	17.48 ± 0.28	95				wild-type	control	17.49 ± 0.30	88
	mekk-3	27.98 ± 0.83	50	(+)60.06	< 0.0001			mekk-3	30.29 ± 0.50	73	(+)73.18	< 0.0001
pgp-3(pk18)	control	17.56 ± 0.30	81				pgp-3(pk18)	control	16.93 ± 0.28	87
	mekk-3	19.67 ± 0.32	83	(+)12.01	< 0.0001			mekk-3	19.27 ± 0.33	92	(+)13.82	< 0.0001
wild-type(15 oC)	control	19.69 ± 0.46	105				wild-type(15 oC)	control	18.25 ± 0.39	93
	mekk-3	35.89 ± 1.26	117	(+)82.27	< 0.0001			mekk-3	42.29 ± 1.27	42	(+)131.72	< 0.0001
hsf-1(sy441)(15 oC)	control	17.85 ± 0.66	73				hsf-1(sy441)(15 oC)	control	19.11 ± 0.80	37
	mekk-3	31.78 ± 1.69	74	(+)78.03	< 0.0001			mekk-3	35.53 ± 0.88	72	(+)85.92	< 0.0001
wild-type	control	18.99 ± 0.44	71				wild-type	control	19.81 ± 0.45	72
	mekk-3(post L1)	31.40 ± 0.55	83	(+)65.35	< 0.0001			mekk-3 (post L1)	31.55 ± 0.51	107	(+)59.26	< 0.0001
	mekk-3(post L2)	24.87 ± 0.50	99	(+)30.96	< 0.0001			mekk-3(post L2)	26.46 ± 0.57	68	(+)33.56	< 0.0001
	mekk-3 (post L3)	23.40 ± 0.64	70	(+)23.22	< 0.0001			mekk-3(post L3)	20.59 ± 0.44	103	(+)3.93	1
	mekk-3 (post L4)	19.16 ± 0.38	82	(+)0.89	0.869			mekk-3(post L4)	20.25 ± 0.38	92	(+)2.22	1
	mekk-3 (post YA)	17.81 ± 0.36	70	(-)6.21	0.0336			mekk-3(post YA)	20.86 ± 0.46	101	(+)5.30	1
smg-1(cc546)	control	25.92 ± 0.89	78				smg-1(cc546)	control	22.15 ± 0.80	131
	mekk-3	34.60 ± 1.03	77	(+)33.48	< 0.0001			mekk-3	33.70 ± 0.99	84	(+)52.14	< 0.0001
pha-4(zu225);smg-1(cc546)	control	25.94 ± 0.63	87				pha-4(zu225);smg-1(cc546)	control	29.52 ± 0.73	50
	mekk-3	27.84 ± 0.66	79	(+)7.32	0.2621			mekk-3	29.08 ± 0.73	60	(-)1.49	0.635
wild-type	control	17.48 ± 0.28	95				wild-type	control	18.28 ± 0.28	114
	nhr-49	16.80 ± 0.26	125	(-)3.89	0.0944			nhr-49	16.95 ± 0.22	85	(-)7.27	< 0.0001
eat-2(ad1116)	control	24.38 ± 0.41	117				eat-2(ad1116)	Control	24.40 ± 0.48	120
	nhr-49	12.55 ± 0.29	88	(-)48.52	< 0.0001			nhr-49	13.84 ± 0.13	107	(-)43.27	< 0.0001
wild-type	control	18.37 ± 0.20	150				wild-type	control	17.59 ± 0.29	80
	nhr-8	14.44 ± 0.26	106	(-)21.39	< 0.0001			nhr-8	13.89 ± 0.30	73	(-)21.03	< 0.0001
eat-2(ad1116)	control	24.40 ± 0.48	120				eat-2(ad1116)	control	24.62 ± 0.47	117
	nhr-8	22.52 ± 0.26	124	(-)7.70	< 0.0001			nhr-8	23.04 ± 0.34	94	(-)6.41	0.0002
wild-type	control	19.02 ± 0.27	93				wild-type	control	16.24 ± 0.26	101
	mekk-3	27.48 ± 0.33	86	(+)44.47	< 0.0001			mekk-3	30.84 ± 0.23	101	(+)89.90	< 0.0001
rde-1(ne219)	control	20.01 ± 0.43	106				rde-1(ne219)	control	16.58 ± 0.30	80
	mekk-3	20.96 ± 0.45	93	(+)4.74	0.165			mekk-3	17.64 ± 0.41	76	(+)6.39	0.011
rde-1(ne219);kzIs9	control	18.14 ± 0.36	96				rde-1(ne219);kzIs9	control	17.38 ± 0.40	79
	mekk-3	23.37 ± 0.46	93	(+)28.83	< 0.0001			mekk-3	20.24 ± 0.36	71	(+)16.45	< 0.0001
wild-type	control	16.56 ± 0.29	97				wild-type	control	16.24 ± 0.26	101
	mekk-3	30.38 ± 0.29	97	(+)83.45	< 0.0001			mekk-3	30.84 ± 0.23	101	(+)89.90	< 0.0001
rde-1(ne219)	control	20.01 ± 0.43	106				rde-1(ne219)	control	16.58 ± 0.30	80
	mekk-3	20.96 ± 0.45	93	(+)4.74	0.165			mekk-3	17.64 ± 0.41	76	(+)6.39	0.011
rde-1(ne219);kzIs20	control	16.09 ± 0.51	85				rde-1(ne219);kzIs20	control	16.12 ± 0.30	81
	mekk-3	20.23 ± 0.60	95	(+)25.73	< 0.0001			mekk-3	18.79 ± 1.11	43	(+)16.56	0.0061
wild-type	control	19.60 ± 0.42	68				Wild-type	control	18.28 ± 0.29	101
	mekk-3	30.44 ± 0.33	104	(+)55.30	< 0.0001			mekk-3	30.54 ± 0.27	97	(+)67.06	< 0.0001
rde-1(ne219)	control	20.01 ± 0.43	106				rde-1(ne219)	control	16.58 ± 0.30	80
	mekk-3	20.96 ± 0.45	93	(+)4.74	0.165			mekk-3	17.64 ± 0.41	76	(+)6.39	0.011
rde-1(ne213); kbIs7	control	20.16 ± 0.45	86				rde-1(ne213);kbIs7	control	16.98 ± 0.25	97
	mekk-3	19.65 ± 0.50	84	(-)0.02	0.554			mekk-3	18.19 ± 0.39	89	(+)7.12	0.001
wild-type	control	20.91 ± 0.34	130				wild-type	control	19.60 ± 0.42	68
	mekk-3	31.95 ± 0.36	131	(+)52.79	< 0.0001			mekk-3	30.33 ± 0.34	105	(+)54.74	< 0.0001
nhr-49(nr2041)	control	12.91 ± 0.12	141				nhr-49(nr2041)	control	13.45 ± 0.13	145
	mekk-3	13.67 ± 0.29	140	(+)5.88	< 0.0006			mekk-3	14.70 ± 0.25	137	(+)9.29	< 0.0001
wild-type	control	20.91 ± 0.34	130				wild-type	control	19.60 ± 0.42	68
	mekk-3	31.95 ± 0.36	131	(+)52.79	< 0.0001			mekk-3	30.33 ± 0.34	105	(+)54.74	< 0.0001
daf-22(m30)	control	20.34 ± 0.33	73				daf-22(m30)	control	18.23 ± 0.46	70
	mekk-3	20.59 ± 0.36	51	(+)1.22	0.6539			mekk-3	18.56 ± 0.39	81	(+)1.81	0.4197
wild type	control	18.76 ± 0.35	100				wild type	control	18.74 ± 0.43	97
	mekk-3 cDNA construct 1	27.98 ± 0.47	117	(+)49.15	< 0.0001			mekk-3 cDNA construct 1	25.85 ± 0.54	117	(+)37.94	< 0.0001
	mekk-3 cDNA construct 2	27.88 ± 0.39	162	(+)32.71	< 0.0001			mekk-3 cDNA construct 2	24.69 ± 0.50	134	(+)31.75	< 0.0001
	mekk-3 cDNA construct 3	26.77 ± 0.41	140	(+)42.69	< 0.0001			mekk-3cDNA construct 3	25.72 ± 0.54	156	(+)37.24	< 0.0001
wild type @ 25 C	control	12.76 ± 0.25	100				wild type @ 25 C	control	11.91 ± 0.17	96
	mekk-3	17.68 ± 0.39	108	(+)38.56	< 0.0001			mekk-3	17.08 ± 0.34	89	(+)43.40	< 0.0001
daf-2(e1370) @ 25 C	control	35.20 ± 0.59	120				daf-2(e1370)@ 25 C	control	31.74 ± 0.71	120
	mekk-3	44.41 ± 0.76	120	(+)26.16	< 0.0001			mekk-3	43.82 ± 0.77	118	(+)38.06	< 0.0001
wild type	control	18.76 ± 0.35	100				wild type	control	18.74 ± 0.43	97
	mekk-3	26.19 ± 0.51	98	(+)39.60	< 0.0001			mekk-3	26.57 ± 0.52	136	(+)41.78	< 0.0001
daf-2(e1368)	control	28.34 ± 0.69	119				daf-2(e1368)	control	30.25 ± 0.77	119
	mekk-3	40.43 ± 0.84	120	(+)42.66	< 0.0001			mekk-3	39.09 ± 0.79	120	(+)29.22	< 0.0001
wild type (without FUDR)	control	18.37 ± 0.33	120				wild type (without FUDR)	control	17.03 ± 0.35	107
	mekk-3	29.19 ± 0.42	120	(+)58.90	< 0.0001			mekk-3	25.44 ± 0.43	126	(+)49.38	< 0.0001
wild type (grown on HT115)	control	18.11 ± 0.33	120				wild type (grown on HT115)	control	18.73 ± 0.37	134
	mekk-3	28.42 ± 0.44	120	(+)56.62	< 0.0001			mekk-3	27.97 ± 0.44	122	(+)49.33	< 0.0001
fer-15(b26);fem-1(hc17)	control	17.82 ± 0.47	115				fer-15;fem-1	control	17.73 ± 0.46	117
	mekk-3	24.19 ± 0.63	104	(+)35.74	< 0.0001			mekk-3	23.97 ± 0.60	107	(+)35.19	< 0.0001
wild type	control	20.34 ± 0.30	119				wild type	control	20.49 ± 0.35	118
	mekk-3	27.01 ± 0.44	107	(+)32.79	< 0.0001			mekk-3	26.88 ± 0.51	99	(+)31.18	< 0.0001
glp-1(e2141)	control	24.83 ± 0.42	120				glp-1(e2141)	control	24.67 ± 0.58	143
	mekk-3	25.65 ± 0.55	116	(+)3.30	0.0003			mekk-3	23.65 ± 0.43	117	(-)4.13	0.0701
wild type	control	18.74 ± 0.43	97				wild type	control	18.76 ± 0.35	100
	mekk-3	26.57 ± 0.52	136	(+)41.78	< 0.0001			mekk-3	26.19 ± 0.51	98	(+)39.60	< 0.0001
	control (5mM DOG)	23.91 ± 0.63	135					control (5mM DOG)	22.98 ± 0.50	124
	mekk-3 (5mM DOG)	26.59 ± 0.65	150	(+)11.20	0.0009			mekk-3 (5mM DOG)	27.42 ± 0.54	113	(+)19.32	< 0.0001
