# Supplementary material for: A novel kinase regulates dietary restriction-mediated longevity in Caenorhabditis elegans
Source: Aging Cell. 2014 Mar 21;13(4):641–55. doi: 10.1111/acel.12218 (PMC4326946; doi:10.1111/acel.12218)
Supplement: Supplementary file 16 — Table S2 List of PHA-4 target genes that are upregulated when WT is grown on mekk-3 RNAi. [file acel0013-0641-sd16.xls]

## Sheet: PHA-4
Table S2: List of PHA-4 target genes that are upregulated when WT is grown on mekk-3 RNAi
Gene ID	Species	Gene Name
cyp-32B1	Caenorhabditis elegans	CYtochrome P450 family
C08B6.14	Caenorhabditis elegans	C08B6.14
Y102A11A.3	Caenorhabditis elegans	Y102A11A.3
cyp-34A9	Caenorhabditis elegans	CYtochrome P450 family
M28.8	Caenorhabditis elegans	M28.8
Y53G8AR.7	Caenorhabditis elegans	Y53G8AR.7
tbc-15	Caenorhabditis elegans	TBC (Tre-2/Bub2/Cdc16) domain family
C06B8.2	Caenorhabditis elegans	C06B8.2
sdz-11	Caenorhabditis elegans	SKN-1 Dependent Zygotic transcript
C31H5.6	Caenorhabditis elegans	C31H5.6
lys-4	Caenorhabditis elegans	LYSozyme
K08F9.1	Caenorhabditis elegans	K08F9.1
spp-2	Caenorhabditis elegans	SaPosin-like Protein family
sptl-2	Caenorhabditis elegans	Serine Palmitoyl Transferase famiLy
fbxa-24	Caenorhabditis elegans	F-box A protein
clec-48	Caenorhabditis elegans	C-type LECtin
oac-49	Caenorhabditis elegans	O-ACyltransferase homolog
Y39B6A.1	Caenorhabditis elegans	Y39B6A.1
lgc-1	Caenorhabditis elegans	Ligand-Gated ion Channel
ugt-18	Caenorhabditis elegans	UDP-GlucuronosylTransferase
dct-1	Caenorhabditis elegans	DAF-16/FOXO Controlled, germline Tumor affecting
T26H5.4	Caenorhabditis elegans	T26H5.4
T28H10.3	Caenorhabditis elegans	T28H10.3
C54D2.1	Caenorhabditis elegans	C54D2.1
Y51H4A.25	Caenorhabditis elegans	Y51H4A.25
F09C12.2	Caenorhabditis elegans	F09C12.2
ugt-16	Caenorhabditis elegans	UDP-GlucuronosylTransferase
ZC443.3	Caenorhabditis elegans	ZC443.3
nhr-31	Caenorhabditis elegans	Nuclear Hormone Receptor family
aex-5	Caenorhabditis elegans	Aboc, EXpulsion defective
unc-54	Caenorhabditis elegans	UNCoordinated
coel-1	Caenorhabditis elegans	tubulin folding COfactor E-Like protein
sma-5	Caenorhabditis elegans	SMAll
F53E10.1	Caenorhabditis elegans	F53E10.1
Y17G7B.8	Caenorhabditis elegans	Y17G7B.8
R02C2.7	Caenorhabditis elegans	R02C2.7
lys-5	Caenorhabditis elegans	LYSozyme
clec-72	Caenorhabditis elegans	C-type LECtin
nhr-179	Caenorhabditis elegans	Nuclear Hormone Receptor family
lys-8	Caenorhabditis elegans	LYSozyme
fbxa-209	Caenorhabditis elegans	F-box A protein
K08H10.2	Caenorhabditis elegans	K08H10.2
lea-1	Caenorhabditis elegans	plant Late Embryo Abundant (LEA) related
C50F4.1	Caenorhabditis elegans	C50F4.1
clec-6	Caenorhabditis elegans	C-type LECtin
clec-42	Caenorhabditis elegans	C-type LECtin
F53A9.8	Caenorhabditis elegans	F53A9.8
tir-1	Caenorhabditis elegans	TIR (Toll and Interleukin 1 Receptor) domain protein
Y71G12B.32	Caenorhabditis elegans	Y71G12B.32
C49C3.9	Caenorhabditis elegans	C49C3.9
sto-1	Caenorhabditis elegans	STOmatin
nhr-57	Caenorhabditis elegans	Nuclear Hormone Receptor family
C50F4.9	Caenorhabditis elegans	C50F4.9
bcmo-2	Caenorhabditis elegans	Beta-Carotene 15,15'-MonoOxygenase
F26F12.3	Caenorhabditis elegans	F26F12.3
T26H5.9	Caenorhabditis elegans	T26H5.9
C53B7.2	Caenorhabditis elegans	C53B7.2
pmp-1	Caenorhabditis elegans	Peroxisomal Membrane Protein related
flr-4	Caenorhabditis elegans	FLuoRide resistant
fbxa-105	Caenorhabditis elegans	F-box A protein
C06E1.7	Caenorhabditis elegans	Putative glycosyltransferase C06E1.7
K10D11.3	Caenorhabditis elegans	K10D11.3
cpr-3	Caenorhabditis elegans	Cysteine PRotease related
B0041.1	Caenorhabditis elegans	B0041.1
C17H12.8	Caenorhabditis elegans	C17H12.8
acs-2	Caenorhabditis elegans	fatty Acid CoA Synthetase family
nhr-168	Caenorhabditis elegans	Nuclear Hormone Receptor family
K06G5.1	Caenorhabditis elegans	K06G5.1
PDB1.1	Caenorhabditis elegans	PDB1.1
F47A4.5	Caenorhabditis elegans	F47A4.5
nnt-1	Caenorhabditis elegans	Nicotinamide Nucleotide Transhydrogenase
Y49E10.16	Caenorhabditis elegans	Y49E10.16
W02G9.4	Caenorhabditis elegans	W02G9.4
F28E10.5	Caenorhabditis elegans	F28E10.5
C29F9.4	Caenorhabditis elegans	C29F9.4
B0281.3	Caenorhabditis elegans	B0281.3
T19D12.4	Caenorhabditis elegans	T19D12.4
F49C12.7	Caenorhabditis elegans	F49C12.7
Y51A2D.13	Caenorhabditis elegans	Y51A2D.13
ceh-22	Caenorhabditis elegans	Homeobox
nhr-99	Caenorhabditis elegans	Nuclear Hormone Receptor family
ZK896.1	Caenorhabditis elegans	ZK896.1
fbxa-189	Caenorhabditis elegans	F-box A protein
T04F8.7	Caenorhabditis elegans	T04F8.7
F19C7.1	Caenorhabditis elegans	F19C7.1
F22G12.1	Caenorhabditis elegans	F22G12.1
T12D8.5	Caenorhabditis elegans	T12D8.5
clec-49	Caenorhabditis elegans	C-type LECtin
C18A11.1	Caenorhabditis elegans	C18A11.1
K09E9.1	Caenorhabditis elegans	K09E9.1
Y37E3.11	Caenorhabditis elegans	Y37E3.11
fbxa-162	Caenorhabditis elegans	F-box A protein
T05F1.11	Caenorhabditis elegans	T05F1.11
C49C8.5	Caenorhabditis elegans	C49C8.5
fbxa-161	Caenorhabditis elegans	F-box A protein
clec-62	Caenorhabditis elegans	C-type LECtin
C08E8.4	Caenorhabditis elegans	C08E8.4
ftn-1	Caenorhabditis elegans	FerriTiN
math-37	Caenorhabditis elegans	MATH (meprin-associated Traf homology) domain containing
K03H1.10	Caenorhabditis elegans	K03H1.10
F25E2.3	Caenorhabditis elegans	F25E2.3
pcp-4	Caenorhabditis elegans	Prolyl Carboxy Peptidase like
fut-2	Caenorhabditis elegans	FUcosyl Transferase
srj-29	Caenorhabditis elegans	Serpentine Receptor, class J
cyp-37B1	Caenorhabditis elegans	CYtochrome P450 family
C08F11.13	Caenorhabditis elegans	C08F11.13
ugt-43	Caenorhabditis elegans	UDP-GlucuronosylTransferase
T12G3.1	Caenorhabditis elegans	T12G3.1
Y52E8A.3	Caenorhabditis elegans	Y52E8A.3
twk-26	Caenorhabditis elegans	TWiK family of potassium channels
Y40D12A.2	Caenorhabditis elegans	Y40D12A.2
Y47H10A.3	Caenorhabditis elegans	Y47H10A.3
F09F7.5	Caenorhabditis elegans	F09F7.5
F55G1.15	Caenorhabditis elegans	F55G1.15
cyp-33C8	Caenorhabditis elegans	CYtochrome P450 family
klp-11	Caenorhabditis elegans	Kinesin-Like Protein
F13H8.1	Caenorhabditis elegans	F13H8.1
F59B1.2	Caenorhabditis elegans	F59B1.2
srw-86	Caenorhabditis elegans	Serpentine Receptor, class W
C25F9.11	Caenorhabditis elegans	C25F9.11
E02C12.8	Caenorhabditis elegans	E02C12.8
M60.2	Caenorhabditis elegans	M60.2
T16G1.4	Caenorhabditis elegans	T16G1.4
nhr-206	Caenorhabditis elegans	Nuclear Hormone Receptor family
spp-20	Caenorhabditis elegans	SaPosin-like Protein family
F22G12.7	Caenorhabditis elegans	F22G12.7
F20G2.5	Caenorhabditis elegans	F20G2.5
fbxa-127	Caenorhabditis elegans	F-box A protein
ech-9	Caenorhabditis elegans	Enoyl-CoA Hydratase
C34D10.2	Caenorhabditis elegans	C34D10.2
cdh-8	Caenorhabditis elegans	CaDHerin family
M01A8.1	Caenorhabditis elegans	Uncharacterized protein M01A8.1
clec-126	Caenorhabditis elegans	C-type LECtin
btb-16	Caenorhabditis elegans	BTB (Broad/complex/Tramtrack/Bric a brac) domain protein
