# Supplementary material for: A novel kinase regulates dietary restriction-mediated longevity in Caenorhabditis elegans
Source: Aging Cell. 2014 Mar 21;13(4):641–55. doi: 10.1111/acel.12218 (PMC4326946; doi:10.1111/acel.12218)
Supplement: Supplementary file 17 — Table S3 (A) SKN-1 direct target genes (obtained from ModENCODE) that are upregulated in WT grown on mekk-3 RNAi. (B) SKN-1 target genes (determined by microarray; see reference) that are upregulated in WT grown on mekk-3 RNAi. [file acel0013-0641-sd17.xls]

## Sheet: Table S3A
Table S3A. SKN-1 direct target genes (obtained from ModENCODE) that are upregulated
in WT grown on mekk-3 RNAi
UNIGENE ID	Official gene symbol	Gene name
Cel.19864	ugt-18	UDP-GlucuronosylTransferase
Cel.14139	Y17G7B.8	Y17G7B.8
Cel.28770	srd-55	Serpentine Receptor, class D (delta)
Cel.19324	aex-5	Aboc, EXpulsion defective
Cel.19324	unc-54	UNCoordinated
Cel.25981	fbxc-7	F-box C protein
Cel.4056	nhr-179	Nuclear Hormone Receptor family
Cel.17663	T12G3.1	T12G3.1
Cel.14180	clec-126	C-type LECtin
Cel.19791	sma-5	SMAll
Cel.17989	nhr-57	Nuclear Hormone Receptor family
Cel.23503	cpr-3	Cysteine PRotease related
Cel.37640	Y20C6A.4	Y20C6A.4
Cel.5465	ZC443.3	ZC443.3
Cel.6995	F53E10.1	F53E10.1
Cel.17227	tir-1	TIR (Toll and Interleukin 1 Receptor) domain protein
Cel.11338	C18A11.1	C18A11.1
Cel.1644	Y51A2D.13	Y51A2D.13
Cel.2853	cyp-33C8	CYtochrome P450 family
Cel.1655	C08E8.4	C08E8.4
Cel.18016	F26F12.3	F26F12.3
Cel.6212	Y102A11A.3	Y102A11A.3
Cel.28928	F09C12.2	F09C12.2
Cel.12945	F42C5.3	F42C5.3
Cel.37120	C49G7.12	C49G7.12

## Sheet: Table S3B
Table S3B. SKN-1 target genes (determined by microarray; see reference) that are
upregulated in WT grown on mekk-3 RNAi
UNIGENE ID	Official gene symbol	Gene name
CEL.1361	ugt-16	UDP-GlucuronosylTransferase
CEL.3745	dct-17	DAF-16/FOXO Controlled, germline Tumor affecting
CEL.17728	T28F3.8	T28F3.8
CEL.677	K10C2.3	K10C2.3
CEL.13515	C17H12.6	C17H12.6
CEL.6212	Y102A11A.3	Y102A11A.3
CEL.16944	M28.8	M28.8
CEL.19531	flr-4	FLuoRide resistant
CEL.19454	cdr-1	CaDmium Responsive
CEL.7710	pcp-4	Prolyl Carboxy Peptidase like
CEL.12850	F55G11.4	F55G11.4
CEL.8409	pcp-2	Prolyl Carboxy Peptidase like
CEL.13961	Y52E8A.3	Y52E8A.3
CEL.9815	Y40D12A.2	Y40D12A.2
Reference:
Condition-adapted stress and longevity gene regulation by Caenorhabditis elegans SKN-1/Nrf
Riva P. Oliveira, Jess Porter Abate, Kieran Dilks, Jessica Landis, Jasmine Ashraf, Coleen
T. Murphy, T. Keith Blackwell
Aging Cell. 2009 September; 8(5): 524–541.
PMCID: PMC2776707
